# Supplementary material for: Na+ influx via Orai1 inhibits intracellular ATP-induced mTORC2 signaling to disrupt CD4 T cell gene expression and differentiation
Source: eLife. 2017 May 11;6:e25155. doi: 10.7554/eLife.25155 (PMC5459575; doi:10.7554/eLife.25155)
Supplement: Source data 1. — DOI: http://dx.doi.org/10.7554/eLife.25155.014 [file elife-25155-data1.xlsx]

## Sheet: Sheet1
Antibodies used for Western blot:
Name	Company	Catalog #
NFATc2	SC	SC-7296
NFkB p65	SC	SC-372
Lamin B	SC	SC-6217
GAPDH-HRP	Sigma	G9295
LCK	SC	SC-433
LCK pY394	SC	SC-28445
ZAP70	SC	SC-32760
ZAP70 pY319	SC	SC-136248
PLCγ1 pY783	CST	14008
PLCγ1	Thermo	PA5-17810
Erk1/2 pT202/Y204	CST	4376
p38 pT180/Y182	CST	4511
SAPK/JNK pT183/Y185	CST	4668
Erk2	CST	9108
p38	CST	9212
SAPK/JNK	CST	9252
c-Rel	CST	4727
AKT	CST	9272
AKT pS473	CST	4058
AKT pT308	CST	2965
b-Actin	CST	3700
4EBP1	CST	9452
4EBP1 pT37/46	CST	2855
mTOR	CST	2972
Rictor	CST	2114
GβL	CST	3274
Sin1	CST	12860
PKCθ	CST	13643
PKCθ pT538	SC	SC-33885
IKKα/β pS176/180	CST	2697
IKKβ	CST	8943
IkBα pS32	CST	2859
FOXO1	CST	2880
α-SNAP	Thermo	MA1-12453
Antibodies used for cell surface and intracellular staining
Name	Company	Catalog #	Clone #
CD45.1	Biolegend	110722	A20
CD45.2	Biolegend	109841	104
CD4	Biolegend	100428	GK1.5
CD8	Biolegend	100708	53-6.7
CD3	Biolegend	100305	145-2C11
CD28	Biolegend	102109	37.51
TCR-β	Biolegend	109207	H57-597
CD44	Biolegend	103047	IM7
CD69	Biolegend	104513	H1.2F3
IL-2	Biolegend	503809	JES6-5H4
TNF-α	Biolegend	506307	MP6-XT22
IFN-Υ	Biolegend	505809	XMG1.2
IL-4	Biolegend	504105	11B11
T-bet	Biolegend	644813	4B10
GATA3	Biolegend	653803	16E10A23
CD25	Biolegend	102006	PC61
Foxp3	Biolegend	126408	MF-14
GITR	Biolegend	126309	DTA-1
